# Supplementary material for: Chronic oral cannabidiol delays seizure onset and reduces seizure burden in a mouse model of CLN2 disease
Source: PLoS One. 2026 Jul 20;21(7):e0337880. doi: 10.1371/journal.pone.0337880 (PMC13384314; doi:10.1371/journal.pone.0337880)
Supplement: S1 Table — Mice were provided a new cube every 24h, and the data shows the percent of the cube consumed (by weight) each day. (XLSX) [file pone.0337880.s001.xlsx]

## Sheet: Sheet1
S1 Table. Over 9 consecutive days, 5 CLN2 mice reliably consumed between 66% and 84% of a flavored gelatin cube containing CBD. Mice were provided a new cube every 24h, and the data shows the percent of the cube consumed (by weight) each day.
Mouse ID	Day 1	Day 2	Day 3	Day 4	Day 5	Day 6	Day 7	Day 8	Day 9	Average
367	54.6512	60.7843	65.1376	41.6667	55.3398	68.8679	77.7778	84.5361	88.4615	66.3581
368	73.3333	73.1481	66.055	50.9434	63.1068	90.4762	86.4078	83.9623	80.5825	74.2239
369	74.3119	81.6514	80.9524	79.6296	77.8846	91.8182	85.9813	87.8505	93.2692	83.7055
370	58.7156	73.2143	71.2963	79.4393	59.8039	83.7838	88.8889	86.6667	100	77.9787
371	77.7778	86.2385	58.3333	74.0385	91.1765	90.9091	91.6667	99.0476	84.1584	83.7052
